# Supplementary material for: Persistence of single species of symbionts across multiple closely-related host species
Source: Sci Rep. 2019 Nov 25;9:17442. doi: 10.1038/s41598-019-54015-2 (PMC6877549; doi:10.1038/s41598-019-54015-2)
Supplement: Supplementary file 2 — Table S1 [file 41598_2019_54015_MOESM2_ESM.xls]

## Sheet: TableS1
sample_ID	birdsp	subspecies	ring	locality	collection_date	number_mites	Sarcoptiformes	Proctophyllodes.reguli	Mesalgoides	Proctophyllodes.troncatus	Pteronyssoides	Proctophyllodes.anthi	Mesalgoides.megnini	Monojoubertia.hemiphylla	Proctophyllodes.vitzthumi	Monojoubertia	Proctophyllodes.volgini	Proctophyllodes.schwerinensis	Proctophyllodes.tenericaulus	Trouessartia.bifurcata	Trouessartia.appendiculata	Proctophyllodes.poublani	Proctophyllodidae	Proctophyllodes.megaphyllus	Proctophyllodes.simillimus	Scutulanyssus.obscurus	Trouessartia.reguli	Proctophyllodes.weigoldi	Trouessartia.simillima	Proctophyllodes.pinnatus	Joubertophyllodes.modularis	Trouessartia.jedliczkai	Proctophyllodes.ateri	Pteronyssoides.motacillae	Trouessartia.kratochvili	Proctophyllodes.cotyledon	Mesalgoides.sp	Proctophyllodes.hipposideros	Trouessartia.minuscula	Proctophyllodes.remizicola	Proctophyllodes.vassilevi	Trouessartia.microcaudata	Proctophyllodes.caulyfer	Proctophyllodes.glandarinus	Pteronyssoides.striatus	Trouessartia.swidwiensis	Proctophyllodes.clavatus	Proctophyllodes.miliariae	Proctophyllodes.acanthicaulus
Placa29-A07	MOT ALB	na	3N01478	Sevilla	February 20, 2014	45	0	0	0	0	0	0	0	0	0	0	0	0	0	0	0	0	0	0	0	0	0	0	0	0	0	1452	0	0	0	0	0	0	0	0	0	0	0	0	0	0	0	0	0
Placa29-A08	MOT ALB	na	3L96259	Cadiz	November 24, 2014	64	0	0	0	0	0	0	0	0	0	0	0	0	0	0	0	0	0	0	0	0	0	0	0	0	0	0	0	0	0	0	0	0	0	0	0	0	0	0	0	0	0	0	0
Placa29-A09	MOT ALB	na	3L96267	Cadiz	November 24, 2014	52	0	0	0	0	0	0	0	0	0	0	0	0	0	0	0	0	0	0	0	0	0	0	0	0	0	64	0	0	0	0	0	0	0	0	0	0	0	0	0	0	0	0	0
Placa29-A10	MOT ALB	na	3L96275	Cadiz	November 24, 2014	46	0	0	0	0	0	0	0	0	0	0	0	0	0	0	0	0	0	0	0	0	0	0	0	0	0	62	0	0	0	0	0	0	0	0	0	0	0	0	0	0	0	0	0
Placa29-A12	MOT ALB	na	3L96293	Cadiz	November 24, 2014	17	0	0	0	0	0	0	0	0	0	0	0	0	0	0	0	0	0	0	0	0	0	0	0	0	0	4263	0	0	0	0	0	0	0	0	0	0	0	0	0	0	0	0	0
Placa29-B07	MOT ALB	na	3L96252	Cadiz	November 24, 2014	20	0	0	0	0	0	0	0	0	0	0	0	0	0	0	0	0	0	0	0	0	0	0	0	0	0	14378	0	0	0	0	0	0	0	0	0	0	0	0	0	0	0	0	0
Placa29-B08	MOT ALB	na	3L96260	Cadiz	November 24, 2014	81	0	0	0	0	0	0	0	0	0	0	0	0	0	0	0	0	0	0	0	0	0	0	0	0	0	45397	0	0	0	0	0	0	0	0	0	0	0	0	0	0	0	0	0
Placa29-B09	MOT ALB	na	3L96268	Cadiz	November 24, 2014	11	0	0	0	0	0	0	0	0	0	0	0	0	0	0	0	0	0	0	0	0	0	0	0	0	0	1666	0	0	0	0	0	0	0	0	0	0	0	0	0	0	0	0	0
Placa29-B10	MOT ALB	na	3L96276	Cadiz	November 24, 2014	58	0	0	0	0	0	0	0	0	0	0	0	0	0	0	0	0	0	0	0	0	0	0	0	0	0	7862	0	0	0	0	0	0	0	0	0	0	0	0	0	0	0	0	0
Placa29-B11	MOT ALB	na	3L96285	Cadiz	November 24, 2014	30	0	0	0	0	0	0	0	0	0	0	0	0	0	0	0	0	0	0	0	0	0	0	0	0	0	183	0	0	0	0	0	0	0	0	0	0	0	0	0	0	0	0	0
Placa29-B12	MOT ALB	na	3L96294	Cadiz	November 24, 2014	25	0	0	0	0	0	0	0	0	0	0	0	0	0	0	0	0	0	0	0	0	0	0	0	0	0	3481	0	0	0	0	0	0	0	0	0	0	0	0	0	0	0	0	0
Placa29-C08	MOT ALB	na	3L96261	Cadiz	November 24, 2014	38	0	0	0	0	0	0	0	0	0	0	0	0	0	0	0	0	0	0	0	0	0	0	0	0	0	0	0	7620	0	0	0	0	0	0	0	0	0	0	0	0	0	0	0
Placa29-C10	MOT ALB	na	3L96277	Cadiz	November 24, 2014	47	0	0	0	0	0	0	0	0	0	0	0	0	0	0	0	0	0	0	0	0	0	0	0	0	0	7966	0	0	0	0	0	0	0	0	0	0	0	0	0	0	0	0	0
Placa29-D07	MOT ALB	na	3L96254	Cadiz	November 24, 2014	8	0	0	0	0	0	0	0	0	0	0	0	0	0	0	0	0	0	0	0	0	0	0	0	0	0	1851	0	0	0	0	0	0	0	0	0	0	0	0	0	0	0	0	0
Placa29-D08	MOT ALB	na	3L96262	Cadiz	November 24, 2014	72	0	0	0	0	0	0	0	0	0	0	0	0	0	0	0	0	0	0	0	0	0	0	0	0	0	3457	0	0	0	0	0	0	0	0	0	0	0	0	0	0	0	0	0
Placa29-D09	MOT ALB	na	3L96270	Cadiz	November 24, 2014	18	0	0	0	0	0	0	0	0	0	0	0	0	0	0	0	0	0	0	0	0	0	0	0	0	0	1436	0	0	0	0	0	0	0	0	0	0	0	0	0	0	0	0	0
Placa29-D10	MOT ALB	na	3L96278	Cadiz	November 24, 2014	40	0	0	0	0	0	0	0	0	0	0	0	0	0	0	0	0	0	0	0	0	0	0	0	0	0	6787	0	0	0	0	0	0	0	0	0	0	0	0	0	0	0	0	0
Placa29-D12	MOT ALB	na	3L96346	Cadiz	December 5, 2014	23	0	0	0	0	0	0	0	0	0	0	0	0	0	0	0	0	0	0	0	0	0	0	0	0	0	4759	0	0	0	0	0	0	0	0	0	0	0	0	0	0	0	0	0
Placa29-E07	MOT ALB	na	3L96255	Cadiz	November 24, 2014	84	0	0	0	0	0	0	0	0	0	0	0	0	0	0	0	0	0	0	0	0	0	0	0	0	0	5267	0	0	0	0	0	0	0	0	0	0	0	0	0	0	0	0	0
Placa29-E08	MOT ALB	na	3L96263	Cadiz	November 24, 2014	67	539	0	0	0	0	0	0	0	0	0	0	0	0	0	0	0	0	0	0	0	0	0	0	0	0	0	0	0	0	0	0	0	0	0	0	0	0	0	0	0	0	0	0
Placa29-E09	MOT ALB	na	3L96271	Cadiz	November 24, 2014	140	0	0	0	0	0	0	0	0	0	0	0	0	0	0	0	0	0	0	0	0	0	0	0	0	0	284	0	0	0	0	0	0	0	0	0	0	0	0	0	0	0	0	0
Placa29-E10	MOT ALB	na	3L96279	Cadiz	November 24, 2014	11	0	0	0	0	0	0	0	0	0	0	0	0	0	0	0	0	0	0	0	0	0	0	0	0	0	1431	0	0	0	0	0	0	0	0	0	0	0	0	0	0	0	0	0
Placa29-E12	MOT ALB	na	3L96377	Cadiz	December 5, 2014	41	0	0	0	0	0	0	0	0	0	0	0	0	0	0	0	0	0	0	0	0	0	0	0	0	0	5573	0	0	0	0	0	0	0	0	0	0	0	0	0	0	0	0	0
Placa29-F07	MOT ALB	na	3L96256	Cadiz	November 24, 2014	66	0	0	0	0	0	0	0	0	0	0	0	0	0	0	0	0	0	0	0	0	0	0	0	0	0	1492	0	0	0	0	0	0	0	0	0	0	0	0	0	0	0	0	0
Placa29-F08	MOT ALB	na	3L96264	Cadiz	November 24, 2014	126	0	0	0	0	0	0	0	0	0	0	0	0	0	0	0	0	0	0	0	0	0	0	0	0	0	774	0	0	0	0	0	0	0	0	0	0	0	0	0	0	0	0	0
Placa29-F09	MOT ALB	na	3L96272	Cadiz	November 24, 2014	95	0	0	0	0	0	0	0	0	0	0	0	0	0	0	0	0	0	0	0	0	0	0	0	0	0	1323	0	0	0	0	0	0	0	0	0	0	0	0	0	0	0	0	0
Placa29-F10	MOT ALB	na	3L96280	Cadiz	November 24, 2014	52	0	0	0	0	0	0	0	0	0	0	0	0	0	0	0	0	0	0	0	0	0	0	0	0	0	687	0	0	0	0	0	0	0	0	0	0	0	0	0	0	0	0	0
Placa29-F12	MOT ALB	na	3L96378	Cadiz	December 5, 2014	23	0	0	0	0	0	0	0	0	0	0	0	0	0	0	0	0	0	0	0	0	0	0	0	0	0	225	0	0	0	0	0	0	0	0	0	0	0	0	0	0	0	0	0
Placa29-G07	MOT ALB	na	3L96257	Cadiz	November 24, 2014	6	0	0	0	0	0	0	0	0	0	0	0	0	0	0	0	0	0	0	0	0	0	0	0	0	0	151	0	0	0	0	0	0	0	0	0	0	0	0	0	0	0	0	0
Placa29-G08	MOT ALB	na	3L96265	Cadiz	November 24, 2014	36	0	0	0	0	0	0	0	0	0	0	0	0	0	0	0	0	0	0	0	0	0	0	0	0	0	4451	0	0	0	0	0	0	0	0	0	0	0	0	0	0	0	0	0
Placa29-G09	MOT ALB	na	3L96273	Cadiz	November 24, 2014	71	137	0	0	0	0	0	0	0	0	0	0	0	0	0	0	0	0	0	0	0	0	0	0	0	0	2459	0	0	0	0	0	0	0	0	0	0	0	0	0	0	0	0	0
Placa29-G10	MOT ALB	na	3L96281	Cadiz	November 24, 2014	55	138	0	0	0	0	0	0	0	0	0	0	0	0	0	0	0	0	0	0	0	0	0	0	0	0	9541	0	0	0	0	0	0	0	0	0	0	0	0	0	0	0	0	0
Placa29-G11	MOT ALB	na	3L96290	Cadiz	November 24, 2014	20	0	0	0	0	0	0	0	0	0	0	0	0	0	0	0	0	0	0	0	0	0	0	0	0	0	962	0	0	0	0	0	0	0	0	0	0	0	0	0	0	0	0	0
Placa29-H06	MOT ALB	na	3N01474	Sevilla	February 20, 2014	9	0	0	0	0	0	0	0	0	0	0	0	0	0	0	0	0	0	0	0	0	0	0	0	0	0	54	0	0	0	0	0	0	0	0	0	0	0	0	0	0	0	0	0
Placa29-H07	MOT ALB	na	3L96258	Cadiz	November 24, 2014	240	0	0	0	0	0	0	0	0	0	0	0	0	0	0	0	0	0	0	0	0	0	0	0	0	0	0	0	0	0	0	0	0	0	0	0	0	0	0	0	0	0	0	0
Placa29-H08	MOT ALB	na	3L96266	Cadiz	November 24, 2014	150	0	0	0	0	0	0	0	0	0	0	0	0	0	0	0	0	0	0	0	0	0	0	0	0	0	4445	0	0	0	0	0	0	0	0	0	0	0	0	0	0	0	0	0
Placa29-H09	MOT ALB	na	3L96274	Cadiz	November 24, 2014	62	0	0	0	0	0	0	0	0	0	0	0	0	0	0	0	0	0	0	0	0	0	0	0	0	0	523	0	0	0	0	0	0	0	0	0	0	0	0	0	0	0	0	0
Placa29-H10	MOT ALB	na	3L96283	Cadiz	November 24, 2014	80	0	0	0	0	0	0	0	0	0	0	0	0	0	0	0	0	0	0	0	0	0	0	0	0	0	151	0	0	0	0	0	0	0	0	0	0	0	0	0	0	0	0	0
Placa29-H11	MOT ALB	na	3L96291	Cadiz	November 24, 2014	32	0	0	0	0	0	0	0	0	0	0	0	0	0	0	0	0	0	0	0	0	0	0	0	0	0	833	0	0	0	0	0	0	0	0	0	0	0	0	0	0	0	0	0
Placa30-A01	MOT ALB	na	3L96379	Cadiz	December 5, 2014	31	152	0	0	0	0	0	0	0	0	0	0	0	0	0	0	0	0	0	0	0	0	0	0	0	0	4741	0	0	0	0	0	0	0	0	0	0	0	0	0	0	0	0	0
Placa30-A02	MOT ALB	na	3L96203	Cadiz	November 16, 2014	28	1447	0	0	0	0	0	0	0	0	0	0	0	0	0	0	0	0	0	0	0	0	0	0	0	0	27174	0	0	0	0	0	0	0	0	0	0	0	0	0	0	0	0	0
Placa30-B01	MOT ALB	na	3L96380	Cadiz	December 5, 2014	8	1250	0	0	0	0	0	0	0	0	0	0	0	0	0	0	0	0	0	0	0	0	0	0	0	0	0	0	0	0	0	0	0	0	0	0	0	0	0	0	0	0	0	0
Placa30-B02	MOT ALB	na	3L96204	Cadiz	November 16, 2014	35	0	0	0	0	0	0	0	0	0	0	0	0	0	0	0	0	0	0	0	0	0	0	0	0	0	0	0	0	0	0	0	0	0	0	0	0	0	0	0	0	0	0	0
Placa30-C01	MOT ALB	na	3L96381	Cadiz	December 5, 2014	5	0	0	0	0	0	0	0	0	0	0	0	0	0	0	0	0	0	0	0	0	0	0	0	0	0	0	0	0	0	0	0	0	0	0	0	0	0	0	0	0	0	0	0
Placa30-C02	MOT ALB	na	3L96205	Cadiz	November 16, 2014	79	0	0	0	0	0	0	0	0	0	0	0	0	0	0	0	0	0	0	0	0	0	0	0	0	0	0	0	0	0	0	0	0	0	0	0	0	0	0	0	0	0	0	0
Placa30-D01	MOT ALB	na	3L96383	Cadiz	December 5, 2014	39	0	0	0	0	0	0	0	0	0	0	0	0	0	0	0	0	0	0	0	0	0	0	0	0	0	58634	0	0	0	0	0	0	0	0	0	0	0	0	0	0	0	0	0
Placa30-D02	MOT ALB	na	3L96206	Cadiz	November 16, 2014	17	0	0	0	0	0	0	0	0	0	0	0	0	0	0	0	0	0	0	0	0	0	0	0	0	0	0	0	0	0	0	0	0	0	0	0	0	0	0	0	0	0	0	0
Placa30-E01	MOT ALB	na	3L96199	Cadiz	November 16, 2014	50	1367	0	0	0	0	0	0	0	0	0	0	0	0	0	0	0	0	0	0	0	0	0	0	0	0	0	0	0	0	0	0	0	0	0	0	0	0	0	0	0	0	0	0
Placa30-E02	MOT ALB	na	3L96207	Cadiz	November 16, 2014	10	0	0	0	0	0	0	0	0	0	0	0	0	0	0	0	0	0	0	0	0	0	0	0	0	0	0	0	0	0	0	0	0	0	0	0	0	0	0	0	0	0	0	0
Placa30-F01	MOT ALB	na	3L96200	Cadiz	November 16, 2014	130	0	0	0	0	0	0	0	0	0	0	0	0	0	0	0	0	0	0	0	0	0	0	0	0	0	0	0	0	0	0	0	0	0	0	0	0	0	0	0	0	0	0	0
Placa30-G01	MOT ALB	na	3L96201	Cadiz	November 16, 2014	24	0	0	0	0	0	0	0	0	0	0	0	0	0	0	0	0	0	0	0	0	0	0	0	0	0	0	0	0	0	0	0	0	0	0	0	0	0	0	0	0	0	0	0
Placa30-H01	MOT ALB	na	3L96202	Cadiz	November 16, 2014	43	148	0	0	0	0	0	0	0	0	0	0	0	0	0	0	0	0	0	0	0	0	0	0	0	0	0	0	0	0	0	0	0	0	0	0	0	0	0	0	0	0	0	0
Placa30-B03	MOT CIN	na	3L81967	Cadiz	October 19, 2014	38	0	0	0	0	0	0	0	0	0	0	0	0	0	0	0	0	0	0	0	0	0	0	0	0	0	0	0	0	0	0	0	0	0	0	0	0	0	0	0	0	0	0	0
Placa30-C03	MOT CIN	na	3L81971	Cadiz	October 19, 2014	3	0	0	0	0	0	0	0	0	0	0	0	0	0	0	0	0	0	0	0	0	0	0	0	0	0	0	0	0	0	0	0	0	0	0	0	0	0	0	0	0	0	0	0
Placa30-D03	MOT CIN	na	3L81954	Malaga	October 17, 2014	10	0	0	0	0	0	0	0	0	0	0	0	0	0	0	0	0	0	0	0	0	0	0	0	0	0	0	0	0	0	0	0	0	0	0	0	0	0	0	0	0	0	0	0
Placa30-F02	MOT CIN	na	1L51124	Madrid	May 9, 2014	51	0	0	0	0	0	0	0	0	0	0	0	0	0	0	0	0	0	0	0	0	0	0	0	0	0	0	0	0	0	0	0	0	0	0	0	0	0	0	0	0	0	0	0
Placa30-G02	MOT CIN	na	1L51125	Madrid	May 9, 2014	6	0	0	0	0	0	0	0	0	0	0	0	0	0	0	0	0	0	0	0	0	0	0	0	0	0	0	0	0	0	0	0	0	0	0	0	0	0	0	0	0	0	0	0
Placa00-A01	MOT FLA	flava	1L64142	na	na	36	0	0	0	0	0	0	0	0	0	0	0	0	0	0	0	0	0	0	0	0	0	0	0	0	0	0	0	0	0	0	0	0	0	0	0	0	0	0	0	0	0	0	0
Placa00-A02	MOT FLA	flava	2L78357	L'Encanyissada	September 18, 2012	26	0	0	0	0	0	0	0	0	0	0	0	0	0	0	0	0	0	0	0	0	0	0	0	0	0	0	0	0	0	0	0	0	0	0	0	0	0	0	0	0	0	0	0
Placa00-A04	MOT FLA	iberiae	2L78270	L'Encanyissada	September 17, 2012	9	0	0	0	0	0	0	0	0	0	0	0	0	0	0	0	0	0	0	0	0	0	0	0	0	0	0	0	0	0	0	0	0	0	0	0	0	0	0	0	0	0	0	0
Placa00-A05	MOT FLA	flava	2L78218	L'Encanyissada	September 16, 2012	31	0	0	0	0	0	0	0	0	0	0	0	0	0	0	0	0	0	0	0	0	0	0	0	0	0	0	0	0	0	0	0	0	0	0	0	0	0	0	0	0	0	0	0
Placa00-A07	MOT FLA	iberiae	na	na	na	53	0	0	0	0	0	0	0	0	0	0	0	0	0	0	0	0	0	0	0	0	0	0	0	0	0	0	0	0	0	0	0	0	0	0	0	0	0	0	0	0	0	0	0
Placa00-A09	MOT FLA	iberiae	N759200	Manecorro	May 25, 2011	23	0	0	0	0	0	0	0	0	0	0	0	0	0	0	0	0	0	0	0	0	0	0	0	0	0	0	0	0	0	0	0	0	0	0	0	0	0	0	0	0	0	0	0
Placa00-A12	MOT FLA	iberiae	N759198	Manecorro	May 25, 2011	3	0	0	0	0	0	0	0	0	0	0	0	0	0	0	0	0	0	0	0	0	0	0	0	0	0	0	0	0	0	0	0	0	0	0	0	0	0	0	0	0	0	0	0
Placa00-B01	MOT FLA	flava	1L64150	na	na	158	0	0	0	0	0	0	0	0	0	0	0	0	0	0	0	0	0	0	0	0	0	0	0	0	0	0	0	0	0	0	0	0	0	0	0	0	0	0	0	0	0	0	0
Placa00-B02	MOT FLA	thunbergii	2L78310	L'Encanyissada	September 17, 2012	12	3038	0	0	0	0	0	0	0	0	0	0	0	0	0	0	0	0	0	0	0	0	0	0	0	0	0	0	0	0	0	0	0	0	0	0	0	0	0	0	0	0	0	0
Placa00-B03	MOT FLA	flava	2L78353	L'Encanyissada	September 18, 2012	7	0	0	0	0	0	0	0	0	0	0	0	0	0	0	0	0	0	0	0	0	0	0	0	0	0	0	0	0	0	0	0	0	0	0	0	0	0	0	0	0	0	0	0
Placa00-B04	MOT FLA	flava	2L78352	L'Encanyissada	September 18, 2012	67	0	0	0	0	0	0	0	0	0	0	0	0	0	0	0	0	0	0	0	0	0	0	0	0	0	0	0	0	0	0	0	0	0	0	0	0	0	0	0	0	0	0	0
Placa00-B05	MOT FLA	flavissima	2L78226	L'Encanyissada	September 16, 2012	7	0	0	0	0	0	0	0	0	0	0	0	0	0	0	0	0	0	0	0	0	0	0	0	0	0	0	0	0	0	0	0	0	0	0	0	0	0	0	0	0	0	0	0
Placa00-B06	MOT FLA	iberiae	N830543	Riet Vell	May 21, 2011	13	0	0	0	0	0	0	0	0	0	0	0	0	0	0	0	0	0	0	0	0	0	0	0	0	0	0	0	0	0	0	0	0	0	0	0	0	0	0	0	0	0	0	0
Placa00-B07	MOT FLA	iberiae	N982416	Manecorro	May 25, 2011	170	0	0	0	0	0	0	0	0	0	0	0	0	0	0	0	0	0	0	0	0	0	0	0	0	0	0	0	0	0	0	0	0	0	0	0	0	0	0	0	0	0	0	0
Placa00-B08	MOT FLA	iberiae	N982267	Manecorro	May 25, 2011	32	0	0	0	0	0	0	0	0	0	0	0	0	0	0	0	0	0	0	0	0	0	0	0	0	0	0	0	0	0	0	0	0	0	0	0	0	0	0	0	0	0	0	0
Placa00-B09	MOT FLA	iberiae	N982201a	Manecorro	May 25, 2011	13	220	0	0	0	0	0	0	0	0	0	0	0	0	0	0	0	0	0	0	0	0	0	0	0	0	0	0	0	0	0	0	0	0	0	0	0	0	0	0	0	0	0	0
Placa00-C02	MOT FLA	flava	2L78360	L'Encanyissada	September 18, 2012	32	0	0	0	0	0	0	0	0	0	0	0	0	0	0	0	0	0	0	0	0	0	0	0	0	0	0	0	0	0	0	0	0	0	0	0	0	0	0	0	0	0	0	0
Placa00-C03	MOT FLA	thunbergii	2L78264	L'Encanyissada	September 17, 2012	5	0	0	0	0	0	0	0	0	0	0	0	0	0	0	0	0	0	0	0	0	0	0	0	0	0	0	0	0	0	0	0	0	0	0	0	0	0	0	0	0	0	0	0
Placa00-C04	MOT FLA	thunbergii	2L78287	L'Encanyissada	September 17, 2012	15	0	0	0	0	0	0	0	0	0	0	0	0	0	0	0	0	0	0	0	0	0	0	0	0	0	0	0	0	0	0	0	0	0	0	0	0	0	0	0	0	0	0	0
Placa00-C05	MOT FLA	flavissima	2L78217	L'Encanyissada	September 16, 2012	4	0	0	0	0	0	0	0	0	0	0	0	0	0	0	0	0	0	0	0	0	0	0	0	0	0	0	0	0	0	0	0	0	0	0	0	0	0	0	0	0	0	0	0
Placa00-C06	MOT FLA	iberiae	N830542	Riet Vell	May 21, 2011	23	0	0	0	0	0	0	0	0	0	0	0	0	0	0	0	0	0	0	0	0	0	0	0	0	0	0	0	0	0	0	0	0	0	0	0	0	0	0	0	0	0	0	0
Placa00-C07	MOT FLA	iberiae	N982390	Manecorro	May 25, 2011	110	0	0	0	0	0	0	0	0	0	0	0	0	0	0	0	0	0	0	0	0	0	0	0	0	0	0	0	0	0	0	0	0	0	0	0	0	0	0	0	0	0	0	0
Placa00-C10	MOT FLA	iberiae	N759187	Manecorro	May 25, 2011	42	0	0	0	0	0	0	0	0	0	0	0	0	0	0	0	0	0	0	0	0	0	0	0	0	0	0	0	0	0	0	0	0	0	0	0	0	0	0	0	0	0	0	0
Placa00-C12	MOT FLA	iberiae	1L64122	L'Encanyissada	na	36	0	0	0	0	0	0	0	0	0	0	0	0	0	0	0	0	0	0	0	0	0	0	0	0	0	0	0	0	0	0	0	0	0	0	0	0	0	0	0	0	0	0	0
Placa00-D01	MOT FLA	flava	1L64140	na	na	29	0	0	0	0	0	0	0	0	0	0	0	0	0	0	0	0	0	0	0	0	0	0	0	0	0	0	0	0	0	0	0	0	0	0	0	0	0	0	0	0	0	0	0
Placa00-D02	MOT FLA	flava	2L78359	L'Encanyissada	September 18, 2012	30	0	0	0	0	0	0	0	0	0	0	0	0	0	0	0	0	0	0	0	0	0	0	0	0	0	0	0	0	0	0	0	0	0	0	0	0	0	0	0	0	0	0	0
Placa00-D04	MOT FLA	thunbergii	2L78266	L'Encanyissada	September 17, 2012	8	0	0	0	0	0	0	0	0	0	0	0	0	0	0	0	0	0	0	0	0	0	0	0	0	0	0	0	0	0	0	0	0	0	0	0	0	0	0	0	0	0	0	0
Placa00-D05	MOT FLA	flavissima	2L78223	L'Encanyissada	September 16, 2012	4	0	0	0	0	0	0	0	0	0	0	0	0	0	0	0	0	0	0	0	0	0	0	0	0	0	0	0	0	0	0	0	0	0	0	0	0	0	0	0	0	0	0	0
Placa00-D06	MOT FLA	iberiae	N830540	Riet Vell	May 20, 2011	32	0	0	0	0	0	0	0	0	0	0	0	0	0	0	0	0	0	0	0	0	0	0	0	0	0	0	0	0	0	0	0	0	0	0	0	0	0	0	0	0	0	0	0
Placa00-D07	MOT FLA	iberiae	N982367	Manecorro	May 25, 2011	15	9713	0	0	0	0	0	0	0	0	0	0	0	0	0	0	0	0	0	0	0	0	0	0	0	0	0	0	0	0	0	0	0	0	0	0	0	0	0	0	0	0	0	0
Placa00-D08	MOT FLA	iberiae	N982277	Manecorro	May 25, 2011	34	2219	0	0	0	0	0	0	0	0	0	0	0	0	0	0	0	0	0	0	0	0	0	0	0	0	0	0	0	0	0	0	0	0	0	0	0	0	0	0	0	0	0	0
Placa00-D09	MOT FLA	iberiae	N982212	Manecorro	May 25, 2011	39	129	0	0	0	0	0	0	0	0	0	0	0	0	0	0	0	0	0	0	0	0	0	0	0	0	172421	0	0	0	0	0	0	0	0	0	0	0	0	0	0	0	0	0
Placa00-D10	MOT FLA	iberiae	N759184	Manecorro	May 25, 2011	44	0	0	0	0	0	0	0	0	0	0	0	0	0	0	0	0	0	0	0	0	0	0	0	0	0	0	0	0	0	0	0	0	0	0	0	0	0	0	0	0	0	0	0
Placa00-D11	MOT FLA	na	SVM-11-0506-12(2)	Village Rybachy	2011-05-06	3	0	0	0	0	0	0	0	0	0	0	0	0	0	0	0	0	0	0	0	0	0	0	0	0	0	12271	0	0	0	0	0	0	0	0	0	0	0	0	0	0	0	0	0
Placa00-D12	MOT FLA	flava	1L64107	L'Encanyissada	na	26	0	0	0	0	0	0	0	0	0	0	0	0	0	0	0	0	0	0	0	0	0	0	0	0	0	0	0	0	0	0	0	0	0	0	0	0	0	0	0	0	0	0	0
Placa00-E02	MOT FLA	flava	2L78283	L'Encanyissada	September 17, 2012	38	0	0	0	0	0	0	0	0	0	0	0	0	0	0	0	0	0	0	0	0	0	0	0	0	0	0	0	0	0	0	0	0	0	0	0	0	0	0	0	0	0	0	0
Placa00-E08	MOT FLA	iberiae	N982290	Manecorro	May 25, 2011	12	0	0	0	0	0	0	0	0	0	0	0	0	0	0	0	0	0	0	0	0	0	0	0	0	0	0	0	0	0	0	0	0	0	0	0	0	0	0	0	0	0	0	0
Placa00-E11	MOT FLA	na	SVM-11-0506-12(1)	Village Rybachy	2011-05-06	68	0	0	0	0	0	0	0	0	0	0	0	0	0	0	0	0	0	0	0	0	0	0	0	0	0	0	0	0	0	0	0	0	0	0	0	0	0	0	0	0	0	0	0
Placa00-F05	MOT FLA	thunbergii	2L78262	L'Encanyissada	September 17, 2012	11	0	0	0	0	0	0	0	0	0	0	0	0	0	0	0	0	0	0	0	0	0	0	0	0	0	0	0	0	0	0	0	0	0	0	0	0	0	0	0	0	0	0	0
Placa00-F06	MOT FLA	iberiae	N830538	Riet Vell	May 20, 2011	14	0	0	0	0	0	0	0	0	0	0	0	0	0	0	0	0	0	0	0	0	0	0	0	0	0	0	0	0	0	0	0	0	0	0	0	0	0	0	0	0	0	0	0
Placa00-F12	MOT FLA	thunbergii	1L64106	L'Encanyissada	na	10	0	0	0	0	0	0	0	0	0	0	0	0	0	0	0	0	0	0	0	0	0	0	0	0	0	0	0	0	0	0	0	0	0	0	0	0	0	0	0	0	0	0	0
Placa00-G03	MOT FLA	thunbergii	2L78219	L'Encanyissada	September 16, 2012	5	0	0	0	0	0	0	0	0	0	0	0	0	0	0	0	0	0	0	0	0	0	0	0	0	0	0	0	0	0	0	0	0	0	0	0	0	0	0	0	0	0	0	0
Placa00-G04	MOT FLA	flava	2L78220	L'Encanyissada	September 16, 2012	33	0	0	0	0	0	0	0	0	0	0	0	0	0	0	0	0	0	0	0	0	0	0	0	0	0	0	0	0	0	0	0	0	0	0	0	0	0	0	0	0	0	0	0
Placa00-G08	MOT FLA	iberiae	N982328	Manecorro	May 25, 2011	24	0	0	0	0	0	0	0	0	0	0	0	0	0	0	0	0	0	0	0	0	0	0	0	0	0	0	0	0	0	0	0	0	0	0	0	0	0	0	0	0	0	0	0
Placa00-G12	MOT FLA	flava-flavissima	1L64127	L'Encanyissada	na	14	0	0	0	0	0	0	0	0	0	0	0	0	0	0	0	0	0	0	0	0	0	0	0	0	0	0	0	0	0	0	0	0	0	0	0	0	0	0	0	0	0	0	0
Placa00-H03	MOT FLA	flava	2L78356	L'Encanyissada	September 18, 2012	36	0	0	0	0	0	0	0	0	0	0	0	0	0	0	0	0	0	0	0	0	0	0	0	0	0	0	0	0	0	0	0	0	0	0	0	0	0	0	0	0	0	0	0
Placa00-H05	MOT FLA	flava	2L78348	L'Encanyissada	September 18, 2012	4	0	0	0	0	0	0	0	0	0	0	0	0	0	0	0	0	0	0	0	0	0	0	0	0	0	0	0	0	0	0	0	0	0	0	0	0	0	0	0	0	0	0	0
Placa00-H08	MOT FLA	iberiae	N982201b	Manecorro	May 25, 2011	16	0	0	0	0	0	0	0	0	0	0	0	0	0	0	0	0	0	0	0	0	0	0	0	0	0	141	0	0	0	0	0	0	0	0	0	0	0	0	0	0	0	0	0
Placa06-A08	MOT FLA	na	2L78214	Barcelona	September 16, 2012	8	0	0	0	0	0	0	0	0	0	0	0	0	0	0	0	0	0	0	0	0	0	0	0	0	0	0	0	0	0	0	0	0	0	0	0	0	0	0	0	0	0	0	0
Placa06-A09	MOT FLA	na	1L64119	Tarragona	September 15, 2012	18	0	0	0	0	0	0	0	0	0	0	0	0	0	0	0	0	0	0	0	0	0	0	0	0	0	0	0	0	0	0	0	0	0	0	0	0	0	0	0	0	0	0	0
Placa06-A10	MOT FLA	na	2L78215	Barcelona	September 16, 2012	3	0	0	0	0	0	0	0	0	0	0	0	0	0	0	0	0	0	0	0	0	0	0	0	0	0	0	0	0	0	0	0	0	0	0	0	0	0	0	0	0	0	0	0
Placa06-B07	MOT FLA	na	2N74473	Tarragona	August 24, 2011	7	0	0	0	0	0	0	0	0	0	0	0	0	0	0	0	0	0	0	0	0	0	0	0	0	0	435	0	0	0	0	0	0	0	0	0	0	0	0	0	0	0	0	0
Placa06-B09	MOT FLA	na	1L64116	Tarragona	September 15, 2012	31	0	0	0	0	0	0	0	0	0	0	0	0	0	0	0	0	0	0	0	0	0	0	0	0	0	0	0	0	0	0	0	0	0	0	0	0	0	0	0	0	0	0	0
Placa06-C09	MOT FLA	na	1L64145	Tarragona	September 16, 2012	12	0	0	0	0	0	0	0	0	0	0	0	0	0	0	0	0	0	0	0	0	0	0	0	0	0	0	0	0	0	0	0	0	0	0	0	0	0	0	0	0	0	0	0
Placa06-D09	MOT FLA	na	1L64104	Tarragona	September 15, 2012	30	0	0	0	0	0	0	0	0	0	0	0	0	0	0	0	0	0	0	0	0	0	0	0	0	0	0	0	0	0	0	0	0	0	0	0	0	0	0	0	0	0	0	0
Placa06-E07	MOT FLA	na	3N89123	Tarragona	September 25, 2011	10	0	0	0	0	0	0	0	0	0	0	0	0	0	0	0	0	0	0	0	0	0	0	0	0	0	38	0	0	0	0	0	0	0	0	0	0	0	0	0	0	0	0	0
Placa06-E08	MOT FLA	na	3N76100	Tarragona	August 12, 2011	17	0	0	0	0	0	0	0	0	0	0	0	0	0	0	0	0	0	0	0	0	0	0	0	0	0	19	0	0	0	0	0	0	0	0	0	0	0	0	0	0	0	0	0
Placa06-E09	MOT FLA	na	1L64151	Tarragona	September 16, 2012	56	0	0	0	0	0	0	0	0	0	0	0	0	0	0	0	0	0	0	0	0	0	0	0	0	0	0	0	0	0	0	0	0	0	0	0	0	0	0	0	0	0	0	0
Placa06-G10	MOT FLA	na	2L78354	Barcelona	September 18, 2012	23	0	0	0	0	0	0	0	0	0	0	0	0	0	0	0	0	0	0	0	0	0	0	0	0	0	0	0	0	0	0	0	0	0	0	0	0	0	0	0	0	0	0	0
Placa30-A04	MOT FLA	na	3L21185	Cadiz	September 13, 2014	11	0	0	0	0	0	0	0	0	0	0	0	0	0	0	0	0	0	0	0	0	0	0	0	0	0	0	0	0	0	0	0	0	0	0	0	0	0	0	0	0	0	0	0
Placa30-A05	MOT FLA	na	3L81911	Cadiz	September 19, 2014	70	0	0	0	0	0	0	0	0	0	0	0	0	0	0	0	0	0	0	0	0	0	0	0	0	0	0	0	0	0	0	0	0	0	0	0	0	0	0	0	0	0	0	0
Placa30-A06	MOT FLA	na	3L81912	Cadiz	September 19, 2014	90	0	0	0	0	0	0	0	0	0	0	0	0	0	0	0	0	0	0	0	0	0	0	0	0	0	0	0	0	0	0	0	0	0	0	0	0	0	0	0	0	0	0	0
Placa30-A07	MOT FLA	na	3L57612	Cadiz	September 26, 2014	120	0	0	0	0	0	0	0	0	0	0	0	0	0	0	0	0	0	0	0	0	0	0	0	0	0	0	0	0	0	0	0	0	0	0	0	0	0	0	0	0	0	0	0
Placa30-A08	MOT FLA	na	3L57656	Cadiz	September 26, 2014	54	0	0	0	0	0	0	0	0	0	0	0	0	0	0	0	0	0	0	0	0	0	0	0	0	0	0	0	0	0	0	0	0	0	0	0	0	0	0	0	0	0	0	0
Placa30-B04	MOT FLA	na	3L21186	Cadiz	September 13, 2014	130	0	0	0	0	0	0	0	0	0	0	0	0	0	0	0	0	0	0	0	0	0	0	0	0	0	0	0	0	0	0	0	0	0	0	0	0	0	0	0	0	0	0	0
Placa30-B06	MOT FLA	na	3L81913	Cadiz	September 19, 2014	36	333	0	0	0	0	0	0	0	0	0	0	0	0	0	0	0	0	0	0	0	0	0	0	0	0	0	0	0	0	0	0	0	0	0	0	0	0	0	0	0	0	0	0
Placa30-B07	MOT FLA	na	3L57622	Cadiz	September 26, 2014	69	0	0	0	0	0	0	0	0	0	0	0	0	0	0	0	0	0	0	0	0	0	0	0	0	0	0	0	0	0	0	0	0	0	0	0	0	0	0	0	0	0	0	0
Placa30-C04	MOT FLA	na	3L21187	Cadiz	September 13, 2014	63	0	0	0	0	0	0	0	0	0	0	0	0	0	0	0	0	0	0	0	0	0	0	0	0	0	0	0	0	0	0	0	0	0	0	0	0	0	0	0	0	0	0	0
Placa30-C05	MOT FLA	na	3L57648	Cadiz	September 26, 2014	7	0	0	0	0	0	0	0	0	0	0	0	0	0	0	0	0	0	0	0	0	0	0	0	0	0	0	0	0	0	0	0	0	0	0	0	0	0	0	0	0	0	0	0
Placa30-C06	MOT FLA	na	3L81915	Cadiz	September 19, 2014	17	0	0	0	0	0	0	0	0	0	0	0	0	0	0	0	0	0	0	0	0	0	0	0	0	0	0	0	0	0	0	0	0	0	0	0	0	0	0	0	0	0	0	0
Placa30-D04	MOT FLA	na	Y92561	Barcelona	September 27, 2014	92	0	0	0	0	0	0	0	0	0	0	0	0	0	0	0	0	0	0	0	0	0	0	0	0	0	6169	0	0	0	0	0	0	0	0	0	0	0	0	0	0	0	0	0
Placa30-D05	MOT FLA	na	3L57657	Cadiz	September 26, 2014	4	0	0	0	0	0	0	0	0	0	0	0	0	0	0	0	0	0	0	0	0	0	0	0	0	0	0	0	0	0	0	0	0	0	0	0	0	0	0	0	0	0	0	0
Placa30-D06	MOT FLA	na	3L81918	Cadiz	September 19, 2014	71	0	0	0	0	0	0	0	0	0	0	0	0	0	0	0	0	0	0	0	0	0	0	0	0	0	0	0	0	0	0	0	0	0	0	0	0	0	0	0	0	0	0	0
Placa30-D07	MOT FLA	na	3L57638	Cadiz	September 26, 2014	120	0	0	0	0	0	0	0	0	0	0	0	0	0	0	0	0	0	0	0	0	0	0	0	0	0	0	0	0	0	0	0	0	0	0	0	0	0	0	0	0	0	0	0
Placa30-D08	MOT FLA	na	3L81948	Cadiz	September 28, 2014	34	0	0	0	0	0	0	0	0	0	0	0	0	0	0	0	0	0	0	0	0	0	0	0	0	0	0	0	0	0	0	0	0	0	0	0	0	0	0	0	0	0	0	0
Placa30-E03	MOT FLA	na	Y53549	Sevilla	July 28, 2014	10	0	0	0	0	0	0	0	0	0	0	0	0	0	0	0	0	0	0	0	0	0	0	0	0	0	3998	0	0	0	0	0	0	0	0	0	0	0	0	0	0	0	0	0
Placa30-E05	MOT FLA	na	3L57461	Cadiz	September 19, 2014	40	0	0	0	0	0	0	0	0	0	0	0	0	0	0	0	0	0	0	0	0	0	0	0	0	0	0	0	0	0	0	0	0	0	0	0	0	0	0	0	0	0	0	0
Placa30-F03	MOT FLA	na	3L21182	Cadiz	September 13, 2014	65	0	0	0	0	0	0	0	0	0	0	0	0	0	0	0	0	0	0	0	0	0	0	0	0	0	0	0	0	0	0	0	0	0	0	0	0	0	0	0	0	0	0	0
Placa30-F04	MOT FLA	na	1KA28183	Tarragona	October 2, 2014	74	0	0	0	0	0	0	0	0	0	0	0	0	0	0	0	0	0	0	0	0	0	0	0	0	0	0	0	0	0	0	0	0	0	0	0	0	0	0	0	0	0	0	0
Placa30-F06	MOT FLA	na	3L81920	Cadiz	September 19, 2014	25	0	0	0	0	0	0	0	0	0	0	0	0	0	0	0	0	0	0	0	0	0	0	0	0	0	0	0	0	0	0	0	0	0	0	0	0	0	0	0	0	0	0	0
Placa30-F07	MOT FLA	na	3L57649	Cadiz	September 26, 2014	34	0	0	0	0	0	0	0	0	0	0	0	0	0	0	0	0	0	0	0	0	0	0	0	0	0	0	0	0	0	0	0	0	0	0	0	0	0	0	0	0	0	0	0
Placa30-G03	MOT FLA	na	3L21183	Cadiz	September 13, 2014	12	0	0	0	0	0	0	0	0	0	0	0	0	0	0	0	0	0	0	0	0	0	0	0	0	0	0	0	0	0	0	0	0	0	0	0	0	0	0	0	0	0	0	0
Placa30-G04	MOT FLA	na	Y92636	Tarragona	October 2, 2014	39	0	0	0	0	0	0	0	0	0	0	0	0	0	0	0	0	0	0	0	0	0	0	0	0	0	0	0	0	0	0	0	0	0	0	0	0	0	0	0	0	0	0	0
Placa30-G05	MOT FLA	na	3L81909	Cadiz	September 19, 2014	17	0	0	0	0	0	0	0	0	0	0	0	0	0	0	0	0	0	0	0	0	0	0	0	0	0	0	0	0	0	0	0	0	0	0	0	0	0	0	0	0	0	0	0
Placa30-G06	MOT FLA	na	3L81921	Cadiz	September 19, 2014	50	0	0	0	0	0	0	0	0	0	0	0	0	0	0	0	0	0	0	0	0	0	0	0	0	0	0	0	0	0	0	0	0	0	0	0	0	0	0	0	0	0	0	0
Placa30-G08	MOT FLA	na	3L81917	Cadiz	September 19, 2014	5	0	0	0	0	0	0	0	0	0	0	0	0	0	0	0	0	0	0	0	0	0	0	0	0	0	0	0	0	0	0	0	0	0	0	0	0	0	0	0	0	0	0	0
Placa30-H04	MOT FLA	na	Y92637	Tarragona	October 2, 2014	160	0	0	0	0	0	0	0	0	0	0	0	0	0	0	0	0	0	0	0	0	0	0	0	0	0	0	0	0	0	0	0	0	0	0	0	0	0	0	0	0	0	0	0
Placa30-H05	MOT FLA	na	3L81910	Cadiz	September 19, 2014	18	0	0	0	0	0	0	0	0	0	0	0	0	0	0	0	0	0	0	0	0	0	0	0	0	0	0	0	0	0	0	0	0	0	0	0	0	0	0	0	0	0	0	0
Placa30-H06	MOT FLA	na	3L57608	Cadiz	September 26, 2014	27	0	0	0	0	0	0	0	0	0	0	0	0	0	0	0	0	0	0	0	0	0	0	0	0	0	0	0	0	0	0	0	0	0	0	0	0	0	0	0	0	0	0	0
[truncated: 21 more columns]
